# Supplementary material for: Sero-Prevalence of SARS-CoV-2 Antibodies in High-Risk Populations in Vietnam
Source: Int J Environ Res Public Health. 2021 Jun 11;18(12):6353. doi: 10.3390/ijerph18126353 (PMC8296183; doi:10.3390/ijerph18126353)
Supplement: Supplementary file 1 [file ijerph-18-06353-s001.zip]

Archive with 1 entries (1 files):
- ijerph-1247140-supplementary.pdf
